# Supplementary material for: Structural basis of Staphylococcus aureus Cas9 inhibition by AcrIIA14
Source: Nucleic Acids Res. 2021 Jun 9;49(11):6587–95. doi: 10.1093/nar/gkab487 (PMC8216286; doi:10.1093/nar/gkab487)
Supplement: gkab487_Supplemental_Files [file gkab487_supplemental_files.zip]

Archive with 3 entries (3 files):
- Figure S1.tif
- Figure S2.tif
- Supplementary Material.pdf
